# Supplementary material for: Genome-Wide Association Study Uncovers Candidate Genes Governing Oil Quality Traits in Sunflower (Helianthus annuus L.)
Source: Plants (Basel). 2026 Mar 25;15(7):999. doi: 10.3390/plants15070999 (PMC13075151; doi:10.3390/plants15070999)
Supplement: Supplementary file 1 [file plants-15-00999-s001.zip]

Archive with 1 entries (1 files):
- plants-4176900-supplementary.xlsx
