# Supplementary material for: Genome-Wide Association Study Uncovers Candidate Genes Governing Oil Quality Traits in Sunflower (Helianthus annuus L.)
Source: Plants (Basel). 2026 Mar 25;15(7):999. doi: 10.3390/plants15070999 (PMC13075151; doi:10.3390/plants15070999)
Supplement: Supplementary file 1 [file plants-15-00999-s001.zip › plants-4176900-supplementary.xlsx]

## Sheet: S1
Table S1. Various quality-related traits of 203 sunflower inbred lines in 3 environments.
Accession ID	Linoleic_acid				Oleic_acid				Stearic_acid				Palmitic_acid				Oil_content
	NKY	QGT	TZQ	Average	NKY	QGT	TZQ	Average	NKY	QGT	TZQ	Average	NKY	QGT	TZQ	Average	NKY	QGT	TZQ	Average
1	65.98	65.57	65.32	65.6233	23.26	23.45	23.77	23.4933	4.41	4.55	4.23	4.39667	6.41	6.34	6.31	6.35333	34.55	36.23	35.6	35.46
2	68.23	64.35	64.12	65.5667	20.42	24.48	24.63	23.1767	6.78	4.04	3.92	4.91333	6.78	6.15	6.13	6.35333	35.61	35.67	36.51	35.93
3	65.76	66	65.59	65.7833	22.58	21.87	22.32	22.2567	5.3	6.06	5.75	5.70333	6.47	6.54	6.47	6.49333	33.43	34.38	34.33	34.0467
4	66.16	66.04	65.55	65.9167	22.08	22.11	22.55	22.2467	5.8	5.79	5.59	5.72667	6.54	6.51	6.42	6.49	34.1	34.48	35.07	34.55
5	65.01	64.97	66.54	65.5067	25.11	24.48	21.78	23.79	3.48	4.38	6.28	4.71333	6.15	6.28	6.57	6.33333	35.15	34.59	35.23	34.99
6	66.32	65.6	65.67	65.8633	21.75	22.56	22.39	22.2333	6.33	5.7	5.9	5.97667	6.51	6.39	6.4	6.43333	36.78	36.8	37.07	36.8833
7	67.66	66.74	67	67.1333	20.25	21.4	21.08	20.91	7.07	6.24	6.61	6.64	6.81	6.62	6.65	6.69333	33.4	34.95	36.14	34.83
8	67.42	66.65	66.62	66.8967	20.94	21.04	21.16	21.0467	6.76	6.63	6.73	6.70667	6.7	6.67	6.61	6.66	35.94	33.23	34.67	34.6133
9	66.32	65.7	65.89	65.97	22.65	23.15	23.1	22.9667	5.41	5.24	5.11	5.25333	6.4	5.96	6.32	6.22667	38.4	40.17	40.15	39.5733
10	63.83	64.5	64.32	64.2167	26.06	25.58	25.86	25.8333	1.73	2.19	1.83	1.91667	6.12	6.17	6.16	6.15	29.24	31.51	31.06	30.6033
11	66.73	66.19	66.56	66.4933	22.13	22.58	21.66	22.1233	5.66	5.41	6.21	5.76	6.5	6.42	6.55	6.49	38.11	37.97	36.63	37.57
12	66.6	65.35	65.47	65.8067	21.53	23.13	22.76	22.4733	6.32	5.16	5.46	5.64667	6.57	6.33	6.38	6.42667	35.48	36.25	35.49	35.74
13	65.57	65.13	64.41	65.0367	22.98	23.66	24.2	23.6133	5.18	4.77	4.11	4.68667	6.37	6.25	6.19	6.27	35.8	36.24	35.55	35.8633
14	65	64.96	64.86	64.94	24.26	24.57	24.18	24.3367	4.29	4.21	4.59	4.36333	6.14	6.05	6.11	6.1	41.87	43.55	42.72	42.7133
15	66.85	66.87	66.52	66.7467	21.78	21.68	22.28	21.9133	6.26	6.26	5.97	6.16333	6.49	6.52	6.39	6.46667	39.95	40.35	42.66	40.9867
16	65.67	65.42	65.545	65.545	23.18	23.5	23.34	23.34	5.42	5.08	5.25	5.25	6.24	6.21	6.225	6.225	42.61	41.26	41.935	41.935
17	66.7	65.82	65.94	66.1533	22.58	23.3	23.27	23.05	5.56	5.01	5.12	5.23	6.37	6.28	6.26	6.30333	42.37	42.85	41.94	42.3867
18	66.88	66.54	65.81	66.41	22.49	22.39	23.49	22.79	5.48	5.72	4.99	5.39667	6.41	6.41	6.22	6.34667	42.35	41.83	42.84	42.34
19	65.97	65.79	65.26	65.6733	23.31	23.39	24.21	23.6367	4.97	5.02	4.33	4.77333	6.28	6.24	6.14	6.22	42.59	41.87	43.38	42.6133
20	66.28	65.53	66.78	66.1967	21.96	22.84	21	21.9333	6.41	5.73	7.05	6.39667	6.42	6.29	6.59	6.43333	40.5	39.28	38.56	39.4467
21	67	66.45	66.73	66.7267	21.48	21.99	21.66	21.71	6.67	6.34	6.4	6.47	6.49	6.35	6.5	6.44667	41.22	39.97	41.01	40.7333
22	66.79	67.31	67.65	67.25	21.89	20.79	20.84	21.1733	6.4	7.16	7.05	6.87	6.42	6.62	6.62	6.55333	41.45	39.98	38.67	40.0333
23	66.79	66.25	67.28	66.7733	22.07	23.06	21.22	22.1167	6.11	5.31	6.75	6.05667	6.42	6.21	6.56	6.39667	42.46	42.79	41.68	42.31
24	65.81	65.66	65.41	65.6267	24.02	23.84	24.09	23.9833	4.31	4.72	4.52	4.51667	6.19	6.16	6.13	6.16	42.52	44.36	44.14	43.6733
25	64.99	64.6	64.41	64.6667	24.33	24.57	25.06	24.6533	4.08	3.96	3.41	3.81667	6.16	6.12	6.08	6.12	39.31	39.06	38.43	38.9333
26	65.8	64.94	65.15	65.2967	22.8	23.82	23.84	23.4867	5.5	4.94	4.89	5.11	6.34	6.15	6.14	6.21	40.3	40.56	41.57	40.81
27	65.94	65.77	65.52	65.7433	23.34	23.6	24.11	23.6833	5.18	4.82	4.38	4.79333	6.22	6.22	6.15	6.19667	44.25	42.55	45.94	44.2467
28	66.04	65.67	65.66	65.79	23.22	23.32	23.26	23.2667	5.32	5.37	5.42	5.37	6.23	6.2	6.21	6.21333	45.18	45.33	43.65	44.72
29	65.34	65.03	65.5	65.29	23.92	24.43	24.08	24.1433	4.34	3.85	3.98	4.05667	6.23	6.18	6.25	6.22	38.22	38.56	37.76	38.18
30	65.25	65.89	65.78	65.64	24.31	22.24	22.82	23.1233	3.77	6.08	5.51	5.12	6.23	6.42	6.34	6.33	37.04	39.56	39.08	38.56
31	65.33	65.46	64.93	65.24	24.1	23.73	24.45	24.0933	3.95	4.6	3.89	4.14667	6.25	6.24	6.17	6.22	37.27	40.07	38.79	38.71
32	65.64	64.64	64.43	64.9033	23.6	25.77	25.29	24.8867	4.67	2.88	3.38	3.64333	6.26	5.94	6.01	6.07	38.88	44.34	41.37	41.53
33	66.68	65.09	65.24	65.67	22.47	23.66	23.41	23.18	5.09	4.81	4.9	4.93333	6.51	6.23	6.29	6.34333	34.52	38.03	37.1	36.55
34	65.33	64.73	65.24	65.1	23.46	24.63	23.68	23.9233	5.05	4.14	4.9	4.69667	6.23	6.06	6.2	6.16333	39.61	41.57	40.3	40.4933
35	66.58	65.14	65.98	65.9	22.31	24.35	22.68	23.1133	5.7	4.16	5.59	5.15	6.44	6.13	6.37	6.31333	39.32	40.59	39.09	39.6667
36	66.73	66.42	64.81	65.9867	21.83	21.89	24.03	22.5833	5.59	5.82	3.94	5.11667	6.62	6.56	6.3	6.49333	32.54	34.51	33.43	33.4933
37	66.24	65.765	65.29	65.765	22.9	23.395	23.89	23.395	5.1	4.835	4.57	4.835	6.38	6.29	6.2	6.29	38.92	39.345	39.77	39.345
38	65.35	64.57	64.83	64.9167	24.34	24.96	24.64	24.6467	3.96	3.49	3.81	3.75333	6.17	6.09	6.12	6.12667	40.36	38.55	40.39	39.7667
39	65.6	66.21	65.8	65.87	23.29	22.12	22.65	22.6867	4.9	5.93	5.49	5.44	6.31	6.48	6.4	6.39667	37.15	37.33	35.65	36.71
40	66.15	66.13	66.04	66.1067	22.13	22.2	22.13	22.1533	5.79	5.68	5.82	5.76333	6.5	6.5	6.49	6.49667	35.06	34.61	34.86	34.8433
41	67.33	67.6	66.43	67.12	20.66	20.26	21.75	20.89	6.88	7.18	6.09	6.71667	6.71	6.78	6.55	6.68	34.53	34.28	34.63	34.48
42	64.9	64.67	65.64	65.07	23.51	23.91	22.51	23.31	4.77	4.49	5.55	4.93667	6.29	6.23	6.44	6.32	35.83	36.37	34.44	35.5467
43	65.73	64.9	65.51	65.38	24	24.94	24.84	24.5933	4.54	3.84	3.83	4.07	6.14	6.02	6.02	6.06	45.3	44.61	48.64	46.1833
44	66.21	66.37	65.83	66.1367	24.55	24.76	24.56	24.6233	3.58	3.51	3.85	3.64667	6.15	6.08	6.1	6.11	44.96	49.7	46.46	47.04
45	66.75	65.86	66.23	66.28	21.66	22.72	22.31	22.23	6.21	5.79	5.82	5.94	6.55	6.31	6.42	6.42667	34.21	39.95	37.52	37.2267
46	65.4	65.72	65.36	65.4933	23.58	22.88	23.15	23.2033	4.67	5.29	4.89	4.95	6.28	6.37	6.26	6.30333	37.38	37.23	38.23	37.6133
47	65.63	65.22	64.67	65.1733	23.28	23.61	24.47	23.7867	4.62	4.46	3.73	4.27	6.38	6.31	6.2	6.29667	34.13	34.42	35.64	34.73
48	65.06	64.53	64.42	64.67	23.95	24.88	25.11	24.6467	4.38	3.47	3.26	3.70333	6.22	6.13	6.1	6.15	37.22	37.24	38.77	37.7433
49	66.74	66.14	66.68	66.52	22.35	22.65	22.3	22.4333	4.95	4.88	4.99	4.94	6.58	6.52	6.59	6.56333	33.12	33.64	32.2	32.9867
50	67.04	65.23	66.27	66.18	23.58	23.28	22.12	22.9933	5.99	5.47	5.85	5.77	6.6	6.41	6.48	6.49667	34.88	36.62	37.06	36.1867
51	66.4	66.14	66.31	66.2833	22.21	22.16	22.09	22.1533	5.92	5.89	5.9	5.90333	6.43	6.43	6.49	6.45	38.43	38.17	37.48	38.0267
52	66.73	66.53	66.36	66.54	21.64	21.84	22.01	21.83	6.32	6.25	6.13	6.23333	6.53	6.48	6.46	6.49	37.84	38.94	39.08	38.62
53	66.75	67.53	66.98	67.0867	21.55	20.59	21.08	21.0733	6.37	7.03	6.7	6.7	6.55	6.7	6.63	6.62667	29.06	36.65	35.65	33.7867
54	65.44	65.29	65	65.2433	23.73	23.44	24.06	23.7433	4.57	5.08	4.55	4.73333	6.24	6.24	6.22	6.23333	38.62	40	37.36	38.66
55	65.6	64.77	65.08	65.15	23.43	24.04	24.15	23.8733	4.85	4.38	4.23	4.48667	6.27	6.2	6.19	6.22	38.63	38.81	39.67	39.0367
56	66.46	65.84	65.98	66.0933	22.81	23.3	22.88	22.9967	5.51	4.99	5.22	5.24	6.31	6.28	6.37	6.32	40.41	39.9	37.97	39.4267
57	66.34	66.4	66.06	66.2667	22.53	22.65	22.36	22.5133	5.62	5.55	5.82	5.66333	6.39	6.37	6.42	6.39333	40.59	41.98	39.1	40.5567
58	64.69	64.98	65	64.89	24.85	24.57	24.56	24.66	3.56	3.75	3.83	3.71333	6.11	6.14	6.14	6.13	38.69	39.84	39.12	39.2167
59	66.46	66.53	67.75	66.9133	22.18	22	20.35	21.51	6.02	6.53	7.73	6.76	6.42	6.36	6.63	6.47	41.11	45.39	43.06	43.1867
60	64.87	64.67	64.47	64.67	24.65	24.82	24.99	24.82	3.48	3.4	3.32	3.4	6.19	6.155	6.12	6.155	36.35	37.035	37.72	37.035
61	64.99	65.19	64.7	64.96	24.2	24.16	24.44	24.2667	4.14	4.28	3.96	4.12667	6.19	6.17	6.16	6.17333	37.63	40.71	37.51	38.6167
62	65.44	65.63	66.11	65.7267	24.34	22.88	21.95	23.0567	4.01	5.58	6.29	5.29333	6.15	6.31	6.46	6.30667	41.65	40.91	38.44	40.3333
63	65.63	64.94	65.19	65.2533	23.94	24.67	24.28	24.2967	4.55	3.89	4.25	4.23	6.17	6.09	6.14	6.13333	43.86	37.74	42.33	41.31
64	65.71	65.6	66.18	65.83	23.28	23.26	22.37	22.97	4.84	4.97	5.31	5.04	6.33	6.31	6.51	6.38333	37.72	37.44	34.22	36.46
65	65.68	65.24	65.14	65.3533	23.43	23.63	23.81	23.6233	5.02	4.98	4.79	4.93	6.24	6.2	6.18	6.20667	40.71	41.65	40.49	40.95
66	66.07	66.05	65.78	65.9667	22.9	23.07	23.11	23.0267	5.18	5.29	5.27	5.24667	6.3	6.28	6.28	6.28667	41.31	42.7	41.25	41.7533
67	66.21	65.44	65.26	65.6367	22.4	23.23	23.5	23.0433	6.1	5.45	5.03	5.52667	6.33	6.22	6.23	6.26	42.3	42.63	41.64	42.19
68	67.72	67.92	67.45	67.6967	21.31	20.52	21.08	20.97	5.66	6.65	6.13	6.14667	6.74	6.79	6.73	6.75333	32.5	32.51	32.09	32.3667
69	67.06	65.76	65.49	66.1033	22.9	25.12	24.2	24.0733	5	3.07	4.21	4.09333	6.41	6.08	6.16	6.21667	44.76	45.54	42.45	44.25
70	65.4	65.515	65.63	65.515	24.67	24.71	24.75	24.71	3.88	3.845	3.81	3.845	6.07	6.06	6.05	6.06	45.1	46.1	47.1	46.1
71	67.12	64.94	66.01	66.0233	21.71	24.64	22.92	23.09	6.34	4.14	5.36	5.28	6.48	6.12	6.33	6.31	42.23	40.9	40.91	41.3467
72	65.2	64.23	63.11	64.18	25.08	27.56	27.67	26.77	3.15	0.89	0.85	1.63	6.1	5.89	5.78	5.92333	41.41	44.11	41.09	42.2033
73	65.88	64.94	64	64.94	25.89	26.02	26.15	26.02	2.39	2.335	2.28	2.335	6.03	6	5.97	6	37.78	38.49	39.2	38.49
74	66.27	65.69	65.83	65.93	24.29	24.03	24.34	24.22	3.8	4.3	3.86	3.98667	6.18	6.28	6.17	6.21	44.36	41.95	42.44	42.9167
75	63.98	65.26	64.7	64.6467	25.59	24.08	24.21	24.6267	2.64	4.38	4.14	3.72	6.08	6.17	6.2	6.15	35	40.74	36	37.2467
76	66.2	65.46	65.54	65.7333	23.61	24.14	23.88	23.8767	4.58	4.36	4.51	4.48333	6.25	6.15	6.2	6.2	42.66	42.75	42.36	42.59
77	67.24	65.42	65.76	66.14	21.26	24.48	23.11	22.95	6.74	4.27	5.46	5.49	6.55	6.05	6.25	6.28333	41.26	47.62	43.64	44.1733
78	65.32	64.32	65.06	64.9	24.54	25.43	24.29	24.7533	3.3	2.86	3.71	3.29	6.24	6.08	6.25	6.19	36.74	36.24	35.64	36.2067
79	65.38	65.35	65.67	65.4667	24.03	24.23	24	24.0867	4.46	4.34	4.41	4.40333	6.17	6.13	6.19	6.16333	41.35	43.17	40.56	41.6933
80	65.74	65.17	65.24	65.3833	23.1	23.84	23.5	23.48	5.34	5.18	5.09	5.20333	6.28	6.16	6.21	6.21667	41.53	41.86	41.67	41.6867
81	66.39	65.92	65.39	65.9	22.55	23.42	23.74	23.2367	5.63	4.98	4.7	5.10333	6.38	6.24	6.21	6.27667	42.28	42.55	40.29	41.7067
82	65.68	65.52	65.28	65.4933	24.15	24.55	24.43	24.3767	4.33	4.11	4.19	4.21	6.14	6.06	6.09	6.09667	46.31	45.72	44.64	45.5567
83	65.4	65.305	65.21	65.305	23.32	23.37	23.42	23.37	4.88	4.92	4.96	4.92	6.32	6.295	6.27	6.295	36.15	37.16	38.17	37.16
84	64.5	65.08	64.5	64.6933	24.78	24.89	25.21	24.96	3.85	3.94	3.38	3.72333	6.08	6	6.03	6.03667	39.45	45.74	40.45	41.88
85	65.12	64.64	64.87	64.8767	24.25	25.18	24.79	24.74	4.15	3.31	3.65	3.70333	6.17	6.05	6.1	6.10667	39.38	40.96	41.22	40.52
86	65.37	65.24	64.75	65.12	25.18	24.78	24.93	24.9633	3.25	3.87	3.65	3.59	6.04	6.06	6.06	6.05333	45.54	44.22	41.51	43.7567
87	67.77	66.69	66.73	67.0633	20.16	21.23	21.44	20.9433	7.26	6.6	6.39	6.75	6.79	6.61	6.58	6.66	34.82	35.9	35.36	35.36
88	64.33	63.92	64.1	64.1167	24.56	25.31	24.71	24.86	4.23	3.69	4.09	4.00333	6.08	5.95	6.07	6.03333	39.28	40.77	38.38	39.4767
89	65.59	65.26	65.09	65.3133	23.43	24.24	23.8	23.8233	4.59	3.88	4.65	4.37333	6.34	6.16	6.22	6.24	35.28	39.96	38.67	37.97
90	66.94	66.1	66.11	66.3833	21.56	22.27	22.37	22.0667	6.15	5.68	5.48	5.77	6.58	6.47	6.48	6.51	36.19	36.05	35.07	35.77
91	64.82	64.91	64.79	64.84	24.82	24.87	24.72	24.8033	3.89	3.76	4	3.88333	6.05	6.05	6.05	6.05	41.39	43.17	42.63	42.3967
92	65.16	64.77	64.83	64.92	24.43	24.85	25	24.76	3.9	3.63	3.42	3.65	6.16	6.09	6.08	6.11	38.57	40.66	40.12	39.7833
93	66.04	65.54	65.52	65.7	22.92	24.28	23.76	23.6533	5.21	4.19	4.69	4.69667	6.36	6.13	6.2	6.23	38.58	44.27	42.45	41.7667
94	65.82	65.56	65.3	65.56	23.76	24.76	24.51	24.3433	4.56	3.56	4.04	4.05333	6.39	6.1	6.1	6.19667	41.45	43.64	44.84	43.31
95	66.51	66.11	65.79	66.1367	24.14	24.18	24.18	24.1667	4.16	4.26	4.45	4.29	6.15	6.09	6.1	6.11333	49.05	48.77	48.65	48.8233
96	65.43	65.4	65.33	65.3867	24.29	24.26	23.87	24.14	3.83	3.99	4.41	4.07667	6.21	6.19	6.23	6.21	38.28	40.55	38.7	39.1767
97	65.86	65.87	65.52	65.75	23.25	23.44	23.44	23.3767	4.85	4.66	4.67	4.72667	6.33	6.3	6.31	6.31333	36.52	39.75	36.87	37.7133
98	66.71	66.49	65.63	66.2767	21.78	22.7	23.25	22.5767	6.51	6.05	5.14	5.9	6.44	6.3	6.27	6.33667	41.81	44.78	40.88	42.49
99	67.26	66.72	65.56	66.5133	21.28	22.59	22.96	22.2767	6.51	5.5	5.39	5.8	6.59	6.38	6.32	6.43	37.55	41.3	39.93	39.5933
100	65.6	64.99	67.09	65.8933	23.64	24.11	21.47	23.0733	4.79	4.51	6.41	5.23667	6.22	6.14	6.55	6.30333	40.11	40.98	42.02	41.0367
101	65.06	65.09	65.01	65.0533	24.18	24.18	24.11	24.1567	4.25	4.3	4.63	4.39333	6.17	6.16	6.12	6.15	38.33	39.92	38.59	38.9467
102	65.69	65.33	64.85	65.29	23.59	23.65	24.4	23.88	5	4.96	4.01	4.65667	6.19	6.19	6.16	6.18	43.99	42.03	41.74	42.5867
103	64.55	64.19	65.24	64.66	25.37	26.04	23.8	25.07	3.32	2.64	4.87	3.61	5.99	5.94	6.16	6.03	41.81	42.11	40.37	41.43
104	66.56	66.28	64.09	65.6433	21.86	21.86	25.94	23.22	6.11	6.2	2.67	4.99333	6.5	6.5	5.95	6.31667	36.52	37.02	38.02	37.1867
105	65.6	65.67	65.53	65.6	23.77	23.72	23.82	23.77	4.3	4.45	4.15	4.3	6.285	6.27	6.3	6.285	36.97	37.97	35.97	36.97
106	69.37	66.75	66.45	67.5233	19.61	21.59	21.72	20.9733	7.16	6.54	6.44	6.71333	6.92	6.5	6.48	6.63333	36.99	39.04	37.67	37.9
107	66.3	66	66.16	66.1533	23.16	23.62	23.25	23.3433	4.44	4.3	4.67	4.47	6.6	6.32	6.35	6.42333	35.19	37.31	37.48	36.66
108	65.19	65.26	65.2	65.2167	24.71	24.47	24.48	24.5533	4.95	3.57	3.62	4.04667	6.19	6.21	6.2	6.2	36.79	35.62	38.23	36.88
109	69.08	68.93	69.77	69.26	19.05	18.84	17.75	18.5467	7.92	8.56	9.22	8.56667	6.98	6.91	7.11	7	35.69	36.87	38.13	36.8967
110	66.09	65.73	66.17	65.9967	22.1	22.3	22.08	22.16	5.57	5.69	5.55	5.60333	6.54	6.48	6.56	6.52667	32.96	34.25	33.15	33.4533
111	66.5	66.09	66.43	66.34	21.54	22.16	21.42	21.7067	6.07	5.62	5.85	5.84667	6.62	6.52	6.59	6.57667	32.07	33.17	32.9	32.7133
112	63.57	63.37	64.59	63.8433	26.1	26.3	22.6	25	1.98	1.87	5.41	3.08667	6.05	6.02	6.43	6.16667	33.7	33.92	33.62	33.7467
113	66.32	66.32	66.32	66.32	21.61	21.61	21.61	21.61	6.49	6.49	6.49	6.49	6.52	6.52	6.52	6.52	37.51	37.51	37.51	37.51
114	66.2	66.16	65.02	65.7933	23.03	22.92	24.45	23.4667	4.55	4.89	3.78	4.40667	6.46	6.42	6.18	6.35333	34.41	35.91	37.91	36.0767
115	65.47	65.1	64.73	65.1	23.14	23.54	23.94	23.54	5.24	4.895	4.55	4.895	6.3	6.25	6.2	6.25	37.8	37.33	36.86	37.33
116	65.65	65.39	65.21	65.4167	22.94	23.18	23.8	23.3067	5.42	5.4	4.81	5.21	6.32	6.26	6.18	6.25333	38.47	39.92	39.96	39.45
117	65.37	64.78	65.73	65.2933	23.6	24.13	22.86	23.53	4.23	4.5	5.34	4.69	6.36	6.15	6.33	6.28	39.77	38.62	39.195	39.195
118	65.03	65.16	65.44	65.21	24.16	23.34	23.59	23.6967	4.37	5.2	4.75	4.77333	6.16	6.31	6.25	6.24	37.77	38.22	38.36	38.1167
119	64.94	64.11	64.13	64.3933	23.61	24.61	25.2	24.4733	4.94	4.1	3.52	4.18667	6.22	6.1	6.02	6.11333	34.23	37.1	39.73	37.02
120	67.7	66.81	66.48	66.9967	20.47	21.36	21.46	21.0967	6.81	6.29	6.26	6.45333	6.78	6.63	6.61	6.67333	36.56	34.93	33.86	35.1167
121	68.68	67.15	67.03	67.62	18.77	20.51	20.75	20.01	8.58	7.6	7.41	7.86333	6.94	6.62	6.58	6.71333	34.07	39.91	39.33	37.77
122	66.61	66.17	66.03	66.27	21.74	21.67	22.27	21.8933	5.93	6.23	5.51	5.89	6.25	6.57	6.52	6.44667	41.31	34.35	33.85	36.5033
123	66.85	66.18	67.56	66.8633	21.94	23.03	20.65	21.8733	6.22	5.55	7.01	6.26	6.44	6.55	6.68	6.55667	27.71	38.56	38.61	34.96
124	64.43	64.59	64.75	64.59	24.76	24.64	24.52	24.64	3.38	3.475	3.57	3.475	6.19	6.205	6.22	6.205	33.96	33.17	32.38	33.17
125	65.74	65.19	65.09	65.34	23.54	24.51	24.41	24.1533	4.37	3.57	3.41	3.78333	6.38	6.2	6.28	6.28667	39.36	36.75	33.86	36.6567
126	65.95	66.48	65.33	65.92	23.38	22.08	24.06	23.1733	4.79	5.96	4.29	5.01333	6.3	6.46	6.19	6.31667	36.76	37.45	40.53	38.2467
127	67.48	67.29	66.63	67.1333	20.87	20.96	21.86	21.23	6.76	6.46	5.83	6.35	6.67	6.71	6.56	6.64667	36.12	35.04	35.4	35.52
128	64.95	62.59	61.78	63.1067	24.65	28.2	28.44	27.0967	3.39	0.24	0.36	1.33	6.2	5.82	5.79	5.93667	36.56	32.94	29.77	33.09
129	66.49	66.57	65.77	66.2767	21.92	21.3	22.58	21.9333	6.04	6.61	5.75	6.13333	6.51	6.58	6.37	6.48667	38.01	34.64	37.42	36.69
130	66.74	66.06	65.85	66.2167	21.63	21.88	22.25	21.92	6.33	6.46	6.17	6.32	6.53	6.44	6.39	6.45333	40.37	40.12	39.8	40.0967
131	65.16	65.57	64.73	65.1533	23.29	22.97	24.25	23.5033	5.45	5.59	4.72	5.25333	6.21	6.27	6.06	6.18	27.08	40.86	42.81	36.9167
132	63.86	64.2	64.33	64.13	25.65	25.21	24.9	25.2533	1.85	2.56	3.01	2.47333	6.24	6.22	6.23	6.23	28.23	31.16	31.46	30.2833
133	64.18	63.77	63.91	63.9533	25.48	25.77	25.22	25.49	2.19	2.04	2.8	2.34333	6.21	6.17	6.17	6.18333	35.37	28.98	30.18	31.51
134	66.31	65.8	65.43	65.8467	22.66	22.49	23.27	22.8067	6.04	5.86	5.21	5.70333	6.48	6.38	6.26	6.37333	38.03	39.42	40.52	39.3233
135	65.97	66.16	66.35	66.16	22.61	22.595	22.58	22.595	5.5	5.38	5.26	5.38	6.4	6.425	6.45	6.425	33.37	35.275	37.18	35.275
136	64.1	65.1	65.71	64.97	25.45	23.66	22.84	23.9833	2.5	4.79	5.17	4.15333	6.16	6.23	6.41	6.26667	35.61	36.56	33.55	35.24
137	65.61	65.42	65.33	65.4533	23.02	22.88	23.45	23.1167	5.02	5.06	4.68	4.92	6.38	6.51	6.32	6.40333	28.1	35.31	36.35	33.2533
138	65.34	65.95	65.71	65.6667	24.24	23.44	23.84	23.84	3.56	4.52	4.06	4.04667	6.29	6.51	6.3	6.36667	34.48	37.74	36.89	36.37
139	66.48	65.89	65.79	66.0533	21.83	23.09	22.95	22.6233	6.23	5.31	5.48	5.67333	6.5	6.29	6.3	6.36333	38.56	41.36	41.94	40.62
140	63.44	64.2	64.24	63.96	26.26	25.59	25.33	25.7267	1.73	2.37	2.63	2.24333	6.08	6.13	6.16	6.12333	29.51	33.46	33.22	32.0633
141	65.74	65.13	65.52	65.4633	22.68	23.71	22.85	23.08	5.25	4.52	5.21	4.99333	6.44	6.27	6.4	6.37	34.46	36.36	35.37	35.3967
142	67.67	67.76	67.42	67.6167	20.01	19.78	20.2	19.9967	7.67	7.74	7.46	7.62333	6.79	6.82	6.74	6.78333	37.4	35.56	35.84	36.2667
143	66.77	65.91	65.52	66.0667	21.61	22.42	22.37	22.1333	6.34	6.02	6.08	6.14667	6.53	6.36	6.38	6.42333	37.41	41.37	37.99	38.9233
144	67.74	66.94	66.42	67.0333	20.4	21.04	21.45	20.9633	7.26	6.97	6.64	6.95667	6.73	6.58	6.54	6.61667	38.33	39.12	37.19	38.2133
145	67.07	65.92	66.11	66.3667	21.46	22.87	22.27	22.2	6.35	5.36	5.73	5.81333	6.57	6.35	6.46	6.46	38.4	39.56	36.4	38.12
146	66.46	66.82	66.65	66.6433	22.03	21.32	21.75	21.7	5.77	6.26	6.07	6.03333	6.52	6.64	6.54	6.56667	35.81	34.93	36.1	35.6133
147	67.32	66.34	65.92	66.5267	20.54	21.43	21.98	21.3167	7.03	6.68	6.19	6.63333	6.72	6.54	6.48	6.58	35.55	37.08	37.98	36.87
148	64.95	64.07	64.68	64.5667	23.86	25.41	24.35	24.54	4.24	3.13	4.07	3.81333	6.29	6.04	6.17	6.16667	33.91	38.09	34.31	35.4367
149	66.69	65.81	66.03	66.1767	21.72	22.63	22.36	22.2367	6.11	5.39	5.69	5.73	6.54	6.42	6.45	6.47	36.63	34.74	37.03	36.1333
150	63.13	63.29	62.53	62.9833	26.72	26.29	27.35	26.7867	1.42	2.01	1.08	1.50333	6	6.01	5.9	5.97	30.84	31.68	34.01	32.1767
151	64.77	64.77	65.21	64.9167	24.94	25	24.78	24.9067	3.21	3.01	3.33	3.18333	6.15	6.17	6.16	6.16	38.25	35.32	38.45	37.34
152	64.67	64.55	64.48	64.5667	24.31	24.39	24.42	24.3733	3.76	3.68	3.8	3.74667	6.25	6.24	6.21	6.23333	34.25	33.92	35.27	34.48
153	65.03	65.36	64.85	65.08	24.26	23.5	24.27	24.01	3.87	4.62	4.16	4.21667	6.23	6.31	6.17	6.23667	36.44	35.85	38.54	36.9433
154	66.47	65.61	65.9	65.9933	21.94	23.43	22.65	22.6733	6.15	5.05	5.59	5.59667	6.47	6.23	6.37	6.35667	38.66	41.06	39.08	39.6
155	65.36	65.02	65	65.1267	24.62	24.49	25.01	24.7067	3.73	4.12	3.39	3.74667	6.12	6.1	6.08	6.1	40.68	42.75	42.9	42.11
156	66.02	65.25	65.19	65.4867	22.9	23.62	23.89	23.47	5.42	4.89	4.61	4.97333	6.32	6.22	6.17	6.23667	41.14	40.31	41.01	40.82
157	63.62	63.64	63.36	63.54	25.96	25.81	26.14	25.97	1.88	1.97	1.72	1.85667	6.14	6.17	6.12	6.14333	29.35	29.1	28.4	28.95
158	65.2	65.32	65.04	65.1867	24.2	23.72	24.48	24.1333	3.63	4.11	3.76	3.83333	6.3	6.35	6.19	6.28	33.76	34.04	35.22	34.34
159	66.1	66.34	66.05	66.1633	22.77	22.35	22.76	22.6267	4.99	5.51	5.01	5.17	6.45	6.48	6.46	6.46333	34.46	36.55	34.17	35.06
160	65.2	64.79	65.07	65.02	24.47	24.79	24.06	24.44	4.14	3.86	4.52	4.17333	6.09	6.06	6.16	6.10333	43.64	42.42	40.72	42.26
161	65.34	65.35	65.08	65.2567	24.13	24.53	24.39	24.35	4.36	4.02	4.01	4.13	6.16	6.09	6.16	6.13667	41.68	43.41	37.89	40.9933
162	65.6	65.54	65.37	65.5033	23.61	23.91	23.94	23.82	4.83	4.64	4.62	4.69667	6.22	6.16	6.16	6.18	40.04	44.6	42.45	42.3633
163	65.92	65.46	65.29	65.5567	23.15	24.08	23.94	23.7233	5.19	4.58	4.69	4.82	6.29	6.12	6.15	6.18667	39.23	44.17	43.28	42.2267
164	65.64	65.38	65.28	65.4333	23.51	24.4	24.32	24.0767	4.95	4.24	4.37	4.52	6.23	6.08	6.09	6.13333	40.52	44.7	44.91	43.3767
165	68.34	69.67	70.63	69.5467	20.12	18.54	18.01	18.89	6.87	8.13	8.26	7.75333	6.86	7.07	7.17	7.03333	33.94	33.53	34.35	33.94
166	64.93	65.18	65.08	65.0633	24.35	24.48	23.54	24.1233	3.8	3.52	4.7	4.00667	6.22	6.15	6.3	6.22333	35.26	40.32	35.63	37.07
167	64.02	63.88	64.22	64.04	25.4	25.64	25.33	25.4567	2.61	2.5	2.68	2.59667	6.15	6.1	6.16	6.13667	31	34.05	32.9	32.65
168	64.75	64.71	64.73	64.73	23.99	23.94	23.88	23.9367	3.79	3.85	3.84	3.82667	6.35	6.35	6.38	6.36	31.28	30.35	29.92	30.5167
169	66.61	65.68	65.79	66.0267	23.25	23.27	23.11	23.21	4.32	5.07	5.26	4.88333	6.41	6.28	6.3	6.33	39.92	40.45	40.86	40.41
170	67.51	67.875	68.24	67.875	20.88	20.075	19.27	20.075	6.71	7.135	7.56	7.135	6.68	6.765	6.85	6.765	36.52	35.97	35.42	35.97
171	64.82	64.68	64.41	64.6367	25.48	26.1	25.87	25.8167	2.89	2.32	2.5	2.57	6.04	5.95	5.99	5.99333	40.51	42.63	40.88	41.34
172	64.83	64.8	65.01	64.88	25.25	25.42	24.92	25.1967	3	2.86	3.38	3.08	6.09	6.05	6.11	6.08333	37.62	40.92	41.33	39.9567
173	66.26	65.68	65.81	65.9167	23.05	23.53	23.23	23.27	4.94	4.81	5.1	4.95	6.36	6.25	6.29	6.3	39.18	40.23	39.93	39.78
174	65.95	65.47	65.1	65.5067	22.95	23.58	23.93	23.4867	5.11	4.63	4.42	4.72	6.37	6.28	6.22	6.29	38.13	38.51	39.2	38.6133
175	65.91	65.83	65.94	65.8933	23.05	22.89	22.77	22.9033	5.18	5.29	5.33	5.26667	6.32	6.36	6.38	6.35333	38.54	38.55	37.98	38.3567
176	66.74	66.04	66.17	66.3167	22.12	22.44	22.45	22.3367	5.89	5.69	5.51	5.69667	6.52	6.42	6.45	6.46333	37.09	37.25	37.21	37.1833
177	65.75	65.78	65.19	65.5733	23.44	23.05	24.05	23.5133	4.75	5.17	4.41	4.77667	6.29	6.33	6.18	6.26667	38.67	39.03	39.56	39.0867
178	65.73	65.59	65.86	65.7267	24.27	24.29	24.11	24.2233	4.1	4.31	4.35	4.25333	6.15	6.1	6.14	6.13	44.07	44.32	45.38	44.59
179	63.96	63.98	64.03	63.99	25.9	25.77	25.87	25.8467	2.03	2.14	2.09	2.08667	6.11	6.13	6.11	6.11667	31.24	31.53	33.1	31.9567
180	63.93	63.8	64.53	64.0867	25.48	25.63	24.88	25.33	2.4	2.1	2.94	2.48	6.18	6.15	6.24	6.19	29.62	29.87	32.11	30.5333
181	66.32	66.1	66.13	66.1833	22.32	22.66	22.63	22.5367	6.11	5.79	5.9	5.93333	6.35	6.32	6.31	6.32667	41.92	42.67	43.75	42.78
182	65.99	66.42	66.39	66.2667	22.9	22.35	22.29	22.5133	5.37	5.88	6.02	5.75667	6.33	6.38	6.38	6.36333	42.36	40.54	40.79	41.23
183	63.42	63.7	63.92	63.68	26.25	26.99	26.11	26.45	1.83	1.26	2.09	1.72667	6.06	5.92	6.03	6.00333	30.97	36.1	34.8	33.9567
184	64.77	65.04	64.97	64.9267	24.47	24.45	24.51	24.4767	3.67	3.89	3.7	3.75333	6.21	6.16	6.18	6.18333	35.05	38.2	38.54	37.2633
185	65.34	65.32	65.84	65.5	24.58	24.36	23.83	24.2567	3.62	3.96	4.5	4.02667	6.16	6.16	6.21	6.17667	40.43	40.7	42.66	41.2633
186	66.17	65.28	65.23	65.56	22.39	23.36	22.59	22.78	5.72	5.07	5.58	5.45667	6.42	6.27	6.29	6.32667	38.35	38.39	36.53	37.7567
187	65.9	66.48	65.55	65.9767	23.32	22.31	23.58	23.07	4.88	5.52	4.62	5.00667	6.3	6.48	6.27	6.35	38.75	36.81	39.03	38.1967
188	65.99	66.08	65.59	65.8867	22.45	22.48	23.14	22.69	5.31	5.21	4.98	5.16667	6.5	6.51	6.41	6.47333	33.26	34.78	35.1	34.38
189	67.55	66.23	66.33	66.7033	20.27	21.76	22.44	21.49	7.58	6.5	6	6.69333	6.69	6.47	6.34	6.5	37.14	37.56	43.63	39.4433
190	66.36	65.4	65.84	65.8667	22.52	23.4	22.86	22.9267	5.46	4.78	5.54	5.26	6.43	6.3	6.31	6.34667	36.92	36.93	41.37	38.4067
191	65.86	67.48	65.6	66.3133	22.56	20.55	23.15	22.0867	5.81	6.99	5.25	6.01667	6.36	6.73	6.24	6.44333	39.52	36.43	41.19	39.0467
192	63.79	63.52	63.06	63.4567	27.68	27.95	28.34	27.99	0.19	1.21	0.13	0.51	5.92	5.89	5.85	5.88667	35.44	35.35	32.98	34.59
193	64.48	63.97	64.39	64.28	25.83	26.01	24.67	25.5033	2.41	2.53	3.68	2.87333	6.04	5.97	6.16	6.05667	37.68	39.36	35.29	37.4433
194	66.14	65.43	67.08	66.2167	22.32	23.18	20.96	22.1533	5.39	4.85	6.54	5.59333	6.52	6.37	6.69	6.52667	34.01	34.03	34.29	34.11
195	66.82	65.78	65.73	66.11	22.04	23.47	24.44	23.3167	5.85	4.66	4.57	5.02667	6.49	6.3	6.22	6.33667	38.55	38.48	43.09	40.04
196	65.08	64.55	65.53	65.0533	24.53	24.85	23.14	24.1733	3.42	3.97	5.1	4.16333	6.24	6.17	6.32	6.24333	35.25	36.4	36.91	36.1867
197	68.92	66.11	66.6	67.21	19.13	22.06	21.4	20.8633	7.91	6	6.7	6.87	6.95	6.48	6.53	6.65333	34.85	36.67	38.86	36.7933
198	68.47	65.61	65.99	66.69	19.14	22.21	21.61	20.9867	8.06	6.18	6.68	6.97333	6.93	6.41	6.49	6.61	34.16	37.41	37.41	36.3267
199	67.23	65.27	67.54	66.68	21.15	22.74	20.81	21.5667	6.33	5.92	6.62	6.29	6.67	6.31	6.71	6.56333	34.78	37.77	36.29	36.28
200	67.21	67.26	66.86	67.11	21.77	21.19	21.72	21.56	5.67	6.37	6.04	6.02667	6.6	6.65	6.55	6.6	34.9	34.62	37.53	35.6833
201	66.52	65.91	65.92	66.1167	21.86	22.44	22.58	22.2933	5.74	5.52	5.21	5.49	6.58	6.46	6.48	6.50667	34.03	35.69	34.38	34.7
202	66.175	66.15	66.2	66.175	22.115	22.17	22.06	22.115	5.785	5.69	5.88	5.785	6.505	6.51	6.5	6.505	35.375	34.87	35.88	35.375
203	67.33	65.88	65.3	66.17	21.12	22.54	23.88	22.5133	6.38	5.52	4.53	5.47667	6.67	6.43	6.2	6.43333	35.2	35.64	40.77	37.2033

## Sheet: S2
Table S2 ANOVA of the quality-related traits for the 203 sunflower inbred lines
Source of variation	df	linoleic acid	oleic acid	stearic acid	palmitic acid	Oil content
Genotypes	202	37.565***	47.366***	59.265***	32.961***	61.157***
Environments	2	134.613***	51.23***	18.703***	85.675***	78.069***
Genotype*Environment	404	3.433***	3.346***	3.604***	2.935***	7.000***
Error	1218

## Sheet: S3
Table S3. The potential candidate genes identified corresponding to the significant SNP associated with 5 quality-related traits in the population.
Traits	SNP Position	Chr	Gene ID	Position (bp)	Distance（bp）	Environment	PVE（%）	Gene Annotation
Stearic acid, Linoleic acid, Oleic acid	104606151	2	LOC110918054	104,622,369−104,624,736	-13851	QGT, TZQ, BLUE (Sa) QGT, TZQ, BLUE (La) NKY, QGT, TZQ, BLUE (Oa)	10.35	LAC13 Laccase-13
Stearic acid, Linoleic acid, Oleic acid	104606151	2	LOC110893049	104,587,051−104,588,207	19100	QGT, TZQ, BLUE (Sa) QGT, TZQ, BLUE (La) NKY, QGT, TZQ, BLUE (Oa)	10.35	-- --
Stearic acid, Linoleic acid, Oleic acid	133076174	3	LOC110932046	133,095,406−133,095,986	-18652	NYK, QGT, BLUE (Sa) NKY, QGT, BLUE (La) NKY, QGT, BLUE (Oa)	8.45	-- --
Stearic acid, Linoleic acid, Oleic acid	26842130	8	LOC110872472	26,848,473−26,852,294	-2522	NYK, QGT, BLUE (Sa) NKY, QGT, BLUE (La) NKY, QGT, BLUE (Oa)	8.46	B120 G-type lectin S-receptor-like serine/threonine-protein kinase B120
Stearic acid, Linoleic acid, Oleic acid	79720567	11	LOC110901233	79,709,391−79,710,770	11176	NYK, QGT, TZQ, BLUE (Sa) NKY, QGT, TZQ, BLUE (La) NKY, QGT, TZQ, BLUE (Oa)	10.45	-- --
Stearic acid, Oleic acid	169088870	16	LOC110916003	169,085,233−169,114,025	3637	NYK, QGT, TZQ, BLUE (Sa) NKY, QGT, BLUE (Oa)	11.26	-- --
Stearic acid, Oleic acid	169088870	16	LOC110919916	169,106,529−169,109,177	-15011	NYK, QGT, TZQ, BLUE (Sa) NKY, QGT, BLUE (Oa)	11.26	-- --
Stearic acid, Palmitic acid, Linoleic acid, Oleic acid	25917214	17	LOC110923891	25,900,838−25,902,347	16376	NYK, QGT, TZQ, BLUE (Sa) NKY, TZQ, BLUE (Pc) NKY, QGT, TZQ, BLUE (La) NKY, QGT, TZQ, BLUE (Oa)	12.78	-- --
Stearic acid, Oleic acid	122543663	17	LOC110924674	122,540,327−122,546,285	3336	NYK, QGT, TZQ, BLUE (Sa) NKY, QGT, BLUE (Oa)	9.24	Y077 Uncharacterized protein HI
Linoleic acid, Oleic acid	126293352	17	LOC110924646	126,285,837−126,286,661	7515	NYK, QGT, TZQ, BLUE (Sa) NKY, QGT, BLUE (Oa)	7.13	-- --
Linoleic acid, Oleic acid	126293352	17	LOC110924645	126,288,656−126,290,041	4696	NYK, QGT, TZQ, BLUE (Sa) NKY, QGT, BLUE (Oa)	7.13	-- --
Stearic acid, Oleic acid	132164509	17	LOC110924883	132,177,288−132,178,277	-11790	NYK, QGT, TZQ, BLUE (Sa) NKY, QGT, BLUE (Oa)	10.47	-- --
Stearic acid, Oleic acid	132164509	17	LOC110924882	132,180,063−132,180,755	-14862	NYK, QGT, TZQ, BLUE (Sa) NKY, QGT, BLUE (Oa)	10.47	POL Pol polyprotein
Stearic acid, Oleic acid	128912949	17	LOC110921161	128,909,248−128,914,691	3701	NYK, QGT, TZQ, BLUE (Sa) NKY, QGT, BLUE (Oa)	10.18	DPNP 3'
Linoleic acid	21542944	1	LOC110935013	21,518,136−21,523,160	19784	QGT, BLUE	6.18	TF25 Transposon Tf2
Linoleic acid	95911401	1	LOC118482119	95,930,432−95,931,986	-19031	QGT, BLUE	7.15	-- --
Linoleic acid	3370734	3	LOC110928479	3,389,961−3,394,753	-19227	QGT, TZQ, BLUE	9.46	NDRG1 Protein NDRG1
Linoleic acid	111419824	3	LOC118490352	111,409,506−111,410,372	9452	QGT, BLUE	8.67	EXB14 Putative expansin-B14
Linoleic acid	11122991	4	LOC110935712	11,097,268−11,106,013	16978	QGT, BLUE	12.67	RTP2 Retrotransposable element SLACS 132
Linoleic acid	11122991	4	LOC110932890	11,110,082−11,111,431	11560	QGT, BLUE	12.67	-- --
Linoleic acid	23306692	4	LOC110933033	23,291,484−23,293,812	12880	QGT, BLUE	10.25	FRS8 Protein FAR1
Linoleic acid	98251636	4	LOC110912606	98,242,222−98,245,270	6366	QGT, BLUE	9.15	GL32 Putative germin-like protein 3
Stearic acid, Linoleic acid	199014203	4	LOC110934157	199,012,299−199,015,266	0	NYK, QGT, BLUE (Sa) QGT, BLUE (La)	8.65	-- --
Linoleic acid	50839080	6	LOC110944384	50,810,316−50,811,590	27490	QGT, BLUE	5.39	-- --
Linoleic acid	50839080	6	LOC110944382	50,803,446−50,804,546	34534	QGT, BLUE	5.39	-- --
Linoleic acid	107107336	6	LOC110923856	107,085,190−107,087,763	19573	QGT, BLUE	6.18	POL5 Retrovirus-related Pol polyprotein
Linoleic acid	11305671	7	LOC110912558	11,303,176−11,307,611	0	QGT, BLUE	7.27	SBT15 Subtilisin-like protease SBT1
Linoleic acid	21589268	8	LOC118481198	21,572,352−21,589,418	0	NKY, QGT, BLUE	8.17	-- --
Linoleic acid	21589268	8	LOC118480925	21,569,581−21,570,324	18944	NKY, QGT, BLUE	8.17	M240 Uncharacterized mitochondrial protein
Linoleic acid	21589268	8	LOC110870925	21,570,987−21,571,787	17481	NKY, QGT, BLUE	8.17	GL121 Germin-like protein 12
Linoleic acid	21589268	8	LOC110869723	21,595,863−21,597,466	-6595	NKY, QGT, BLUE	8.17	-- --
Linoleic acid	21589268	8	LOC110869722	21,642,699−21,643,616	-53431	NKY, QGT, BLUE	8.17	-- --
Linoleic acid	86253439	17	LOC110924480	86,252,528−86,255,211	0	NKY, QGT, TZQ, BLUE	11.56	-- --
Linoleic acid	87707282	17	LOC110920617	87,684,681−87,688,092	19190	NKY, QGT, TZQ, BLUE	10.36	EXB15 Expansin-B15
Linoleic acid	123430373	17	LOC110926278	123,412,951−123,418,133	12240	QGT, TZQ, BLUE	9.18	ATPZ ATP synthase protein
Linoleic acid	123430373	17	LOC110924672	123,444,615−123,446,105	-14242	QGT, TZQ, BLUE	9.18	-- --
Palmitic acid	129443106	3	LOC110876877	129,451,908−129,453,242	1335	NKY, TZQ, BLUE	6.79	-- --
Palmitic acid	129443106	3	LOC110876876	129,450,550−129,451,839	1290	NKY, TZQ, BLUE	6.79	-- --
Palmitic acid	129443106	3	LOC110876875	129,433,873−129,436,620	2748	NKY, TZQ, BLUE	6.79	-- --
Palmitic acid	161664278	4	LOC118491573	161,644,426−161,646,351	1926	TZQ, BLUE	9.47	-- --
Palmitic acid	161664278	4	LOC110933865	161,658,999−161,659,481	483	NKY, TZQ, BLUE	9.47	-- --
Palmitic acid	161664278	4	LOC110933864	161,674,265−161,675,326	1062	NKY, TZQ, BLUE	9.47	FBK67 F-box/kelch-repeat protein
Palmitic acid	161664278	4	LOC110933863	161,675,893−161,695,839	19947	NKY, TZQ, BLUE	9.47	-- --
Palmitic acid	192074005	4	LOC110937665	192,089,562−192,090,295	734	NKY, TZQ, BLUE	10.57	SNF8 Vacuolar-sorting protein SNF8
Palmitic acid	192074005	4	LOC110937664	192,084,146−192,088,606	4461	NKY, TZQ, BLUE	10.57	TESB Acyl-CoA thioesterase 2
Palmitic acid	15579440	10	LOC110880663	15,514,797−15,515,771	975	NKY, QGT, BLUE	6.48	POLG Genome polyprotein
Palmitic acid	17025351	10	LOC110880648	17,037,189−17,038,917	1729	NKY, QGT, BLUE	8.17	-- --
Palmitic acid	6723037	10	LOC110880470	6,711,311−6,714,632	3322	NKY, TZQ, BLUE	9.38	R1B19 Putative late blight resistance protein homolog R1B-19
Palmitic acid	6723037	10	LOC110883881	6,713,639−6,714,632	994	NKY, TZQ, BLUE	9.38	R1B16 Putative late blight resistance protein homolog R1B-16
Palmitic acid	6723037	10	LOC110883880	6,717,077−6,720,544	3468	NKY, TZQ, BLUE	9.38	GGLO L-gulonolactone oxidase
Palmitic acid	6723037	10	LOC110880469	6,753,647−6,754,777	1131	NKY, TZQ, BLUE	9.38	POL2 Retrovirus-related Pol polyprotein from transposon 297
Palmitic acid	6833491	10	LOC118482583	6,850,927−6,851,514	588	NKY, TZQ, BLUE	8.43	-- --
Palmitic acid	164943371	13	LOC110902273	164,926,580−164,932,381	5802	QGT, TZQ, BLUE	10.42	PIF1 ATP-dependent DNA helicase pfh1
Palmitic acid	164943371	13	LOC110900205	164,950,287−164,951,784	1498	QGT, TZQ, BLUE	10.42	ICI1 Wound-induced proteinase inhibitor 1
Palmitic acid	144834278	16	LOC110905514	144,817,011−144,817,455	445	NKY, QGT, BLUE	8.26	-- --
Palmitic acid	83787824	17	LOC110924561	83,807,545−83,808,324	780	NKY, QGT, BLUE	9.12	-- --
Palmitic acid	119777635	17	LOC110924851	119,775,558−119,776,082	525	NKY, QGT, TZQ, BLUE	8.13	FBK61 Putative F-box/kelch-repeat protein
Stearic acid	26775458	8	LOC118480934	26,883,940−26,890,803	-108482	NYK, QGT, BLUE	9.47	-- --
Stearic acid	26775458	8	LOC110869771	26,724,800−26,725,519	49939	NYK, QGT, BLUE	9.47	-- --
Stearic acid	26775458	8	LOC118481209	26,767,094−26,767,774	7684	NYK, QGT, BLUE	9.47	-- --
Stearic acid	26775458	8	LOC110869772	26,759,086−26,765,412	10046	NYK, QGT, BLUE	9.47	RRM3 ATP-dependent DNA helicase RRM3
Stearic acid	162695642	9	LOC110876650	162,676,951−162,679,044	16598	NYK, QGT, BLUE	6.15	-- --
Stearic acid	56873873	11	LOC110916667	56,851,484−56,859,668	14205	NYK, TZQ, BLUE	9.31	IPO5 Probable importin-5 homolog
Stearic acid	158033685	12	LOC110896077	158,048,637−158,050,741	-14952	NYK, BLUE	11.27	RAC5 Rac-like GTP-binding protein ARAC5
Stearic acid	86101610	17	LOC110924403	86,115,262−86,116,403	-13652	NYK, QGT, TZQ, BLUE	5.67	FB2 F-box protein
Stearic acid	179083778	17	LOC118488933	179,093,388−179,094,189	-9610	QGT, TZQ, BLUE	7.32	-- --
Oil content	162182529	4	LOC110933491	162,199,752−162,200,979	-17223	NKY, QGT, TZQ, BLUE	7.22	-- --
Oil content	39772556	4	LOC110922691	39,763,880−39,765,954	6602	NKY, QGT, TZQ, BLUE	8.47	C7D47 Cytochrome P450 CYP82D47
Oil content	153353940	5	LOC118492362	153,328,132−153,328,926	25014	NKY, QGT, BLUE	8.29	-- --
Oil content	73979312	6	LOC110944915	73,982,861−73,983,817	-3549	NKY, QGT, TZQ, BLUE	9.38	-- --
Oil content	15350521	10	LOC118482597	15,261,758−15,262,198	88323	NKY, QGT, TZQ, BLUE	6.98	SPH5 S-protein homolog 5
Oil content	15350521	10	LOC110880641	15,238,885−15,259,992	90529	NKY, QGT, TZQ, BLUE	6.98	BP103 Proton pump-interactor BIP103
Oil content	13962168	10	LOC118482594	13,992,294−13,993,563	-30126	NKY, QGT, TZQ, BLUE	7.96	-- --
Oil content	13962168	10	LOC110880635	13,977,819−13,989,580	-15651	NKY, QGT, TZQ, BLUE	7.96	-- --
Oil content	13962168	10	LOC110884051	13,907,864−13,909,018	53150	NKY, QGT, TZQ, BLUE	7.96	TS101 Tumor susceptibility gene 101protein
Oil content	13962168	10	LOC110880637	14,800,652−14,801,092	-838484	NKY, QGT, TZQ, BLUE	7.96	-- --
Oil content	13962168	10	LOC110880609	13,790,253−13,792,192	169976	NKY, QGT, TZQ, BLUE	7.96	LORF2 LINE-1 retrotransposable element ORF2 protein
Oil content	13962168	10	LOC110880608	13,787,688−13,788,168	174000	NKY, QGT, TZQ, BLUE	7.96
Oil content	13962168	10	LOC110880607	13,705,922−13,706,916	255252	NKY, QGT, TZQ, BLUE	7.96	FBK62 F-box/kelch-repeat protein
Oil content	13962168	10	LOC110880606	13,704,113−13,704,673	257495	NKY, QGT, TZQ, BLUE	7.96
Oil content	54811137	10	LOC118482627	54,779,400−54,788,666	22471	NKY, QGT, TZQ, BLUE	8.42
Oil content	12294531	10	LOC110884002	12,021,634−12,022,823	271708	NKY, QGT, BLUE	9.63	MYB58 Transcription factor MYB58
Oil content	12294531	10	LOC110880566	12,255,146−12,256,291	38240	NKY, QGT, TZQ, BLUE	9.63	-- --
Oil content	12294531	10	LOC110880565	12,252,657−12,253,691	40840	NKY, QGT, TZQ, BLUE	9.63	-- --
Oil content	12294531	10	LOC110880563	12,144,095−12,144,622	149909	NKY, QGT, TZQ, BLUE	9.63	-- --
Oil content	12294531	10	LOC110880559	11,907,654−11,908,364	386167	NKY, QGT, TZQ, BLUE	9.63	-- --
Oil content	148400476	16	LOC110919769	148,391,533−148,392,782	7694	NKY, QGT, TZQ, BLUE	6.15	BROM1 Fruit bromelain
Oil content	148400476	16	LOC110919768	148,385,533−148,387,540	12936	NKY, QGT, TZQ, BLUE	6.15	XCP1 Cysteine protease XCP1

## Sheet: S4
Table S4. Primers sequences for HaDES8.11 (LOC110938218) amplification.
Primer	Sequence (5' to 3')
F	AACACGGGGGACTTTGCAACATGGGTGCAGGTGGCCGG
R	CCTGAAGCGGCCGCTGTACACATTTTATGGTACCAATATGTGCCTTTGTGTTCG
